# Supplementary material for: Ancient Hybridization and Adaptive Introgression of an Invadolysin Gene in Schistosome Parasites
Source: Mol Biol Evol. 2019 Jun 27;36(10):2127–42. doi: 10.1093/molbev/msz154 (PMC6759076; doi:10.1093/molbev/msz154)
Supplement: msz154_Supplementary_Data [file msz154_supplementary_data.zip]

Archive with 2 entries (2 files):
- sh_exomics_SUPFIGS_2019-06-12.pdf
- sTbl_1_2018-01-21.xlsx
